# Supplementary material for: A structural signature motif enlightens the origin and diversification of nuclear receptors
Source: PLoS Genet. 2021 Apr 21;17(4):e1009492. doi: 10.1371/journal.pgen.1009492 (PMC8092661; doi:10.1371/journal.pgen.1009492)
Supplement: S1 Table — For the original structure, statistics for the highest resolution shell are given in parentheses. For the original structure reported statistics are shown in red, and recalculated statistics in blue. (XLSX) [file pgen.1009492.s009.xlsx]

## Sheet: Feuil1
	Original	Rerefined
Wavelength
Resolution range	10.0 - 1.48 (1.53 - 1.48) 6 - 1.48 (1.53 - 1.48)	29.16 - 1.481 (1.534 - 1.481)
Space group	C 1 2 1	C 1 2 1
Unit cell	97.85 47.76 43.13	97.85 47.76 43.13
	90 100.87 90	90 100.87 90
Total reflections	238208
Unique reflections	32366 31940 (2991)	32452 (3056)
Multiplicity
Completeness (%)	98.8 (91.7) 97.70 (93.53)	99.38 (94.50)
Mean I/sigma(I)	35.3 (2.1)
Wilson B-factor	24.02	24.17
R-merge (%)	4.7 (73.6)
Reflections used in refinement	31940 (2991)	32452 (3056)
Reflections used for R-free	1575 (142)	1603 (147)
R-work	0.168 (0.180) 0.168 (0.288)	0.148 (0.214)
R-free	0.238 (0.302) 0.238 (0.286)	0.186 (0.305)
Number of non-hydrogen atoms	1636	2169
macromolecules	1636	2037
ligands		19
solvent		113
Protein residues	207	215
RMS(bonds)	0.037	0.009
RMS(angles)	2.9	0.99
Ramachandran favored (%)	93.03	96.6
Ramachandran allowed (%)	2.49	2.91
Ramachandran outliers (%)	4.48	0.49
Rotamer outliers (%)	9.73	1.71
Clashscore	26.17	6.46
Average B-factor	34.49	35.85
macromolecules	34.49	35.14
ligands		53.5
solvent		45.78
