# Supplementary material for: A structural signature motif enlightens the origin and diversification of nuclear receptors
Source: PLoS Genet. 2021 Apr 21;17(4):e1009492. doi: 10.1371/journal.pgen.1009492 (PMC8092661; doi:10.1371/journal.pgen.1009492)
Supplement: S2 Table — Molecular masses are given for the two SEC-MS peaks seen for wt RXRα LBD and for the single peak observed for the mutants E352A RXRα LBD and ΔE352 RXRα LBD. The region of the SEC-MS peaks that were integrated for mass determination are shown in the insert of Fig 6B by a line over the peaks. (XLSX) [file pgen.1009492.s010.xlsx]

## Sheet: Sheet1
	Elution time (min)	Mass of monomer (Da)	Mass of dimer (Da)	Mass of tetramer (Da)
RxR wt peak 1	6.0	28,987 ± 1		115,948 ± 3
RxR wt peak2	7.9	28,987 ± 1	57,975 ± 1
RxR mut E352A	7.5	28,930 ± 1	57,859 ± 2
RxR delta E352	7.2	28,858 ± 1	57,115 ± 2
