# Supplementary material for: A structural signature motif enlightens the origin and diversification of nuclear receptors
Source: PLoS Genet. 2021 Apr 21;17(4):e1009492. doi: 10.1371/journal.pgen.1009492 (PMC8092661; doi:10.1371/journal.pgen.1009492)
Supplement: S3 Table — Molecular masses are given for the different SEC peaks collected during the analytical SEC analysis shown in Fig 6A. (XLSX) [file pgen.1009492.s011.xlsx]

## Sheet: Sheet1
	Mass of monomer (Da)	Mass of dimer (Da)	Mass of tetramer (Da)
RxR wt peak 1	28,982 ± 1		114,380 ± 50
RxR wt peak 2	28,982 ± 1	57,965 ± 3
RxR mut E352A	28,924 ± 1	57,851± 3
RxR de lta E352	28,853 ± 1	57,708 ± 3
