# Supplementary material for: A structural signature motif enlightens the origin and diversification of nuclear receptors
Source: PLoS Genet. 2021 Apr 21;17(4):e1009492. doi: 10.1371/journal.pgen.1009492 (PMC8092661; doi:10.1371/journal.pgen.1009492)
Supplement: S4 Table — Shown is the total binding free energy between each RXR subunit of the homodimer made of wt RXRα LBD, E352A RXRα LBD and ΔE352 RXRα LBD, respectively, calculated from 50 ns MD simulations. (XLSX) [file pgen.1009492.s012.xlsx]

## Sheet: Sheet1
Complex	Total binding free energy (kcal/mo)
RXR-RXR WT	-103.24
RXR-RXR E352A	-86.63
RXR-RXR ll E352	-90.46
